# Supplementary material for: Functional ability and quality of life in critical illness survivors with intensive care unit acquired weakness: A secondary analysis of a randomised controlled trial
Source: PLoS One. 2020 Mar 4;15(3):e0229725. doi: 10.1371/journal.pone.0229725 (PMC7056321; doi:10.1371/journal.pone.0229725)
Supplement: S5 Table — (XLSX) [file pone.0229725.s005.xlsx]

## Sheet: S5 Table
S5 Table. Correlation-matrix for functional outcomes and SF-36.
		Assessed at hospital discharge			Assessed at ICU discharge			6-month follow-up
		6MWT (m)	FIM (18-126)	Timed ‘Up & Go ‘test (s)	Handgrip strength (JAMAR) (kg)	Qadriceps strength (HDD) (kg)	MRC-SS (0-60)	Physical functioning (0-100)	Role physical (0–100)	Bodily pain (0–100)	General health (0–100)	Vitality (0–100)	Social functioning (0–100)	Role emotional (0–100)	Mental health (0–100)	Physical health (sum-score)	Mental health (sum-score)
6MWT (m)	Spearman correlation coefficients	1
	Sig. (2-sided)
	n	84
FIM (18-126)	Spearman correlation coefficients	.663**	1
	Sig. (2-sided)	1.1057e-11
	n	82	83
Timed ‘Up & Go ‘test (s)	Spearman correlation coefficients	-.736**	-.564**	1
	Sig. (2-sided)	9.51575e-12	1.76382e-06
	n	62	62	64
Handgrip strength (JAMAR) (kg)	Spearman correlation coefficients	.463**	0.222817	-0.185256	1
	Sig. (2-sided)	0.000195212	0.0870416	0.212516
	n	60	60	47	70
Quadriceps strength (HDD) (kg)	Spearman correlation coefficients	0.237735	0.174978	-0.0642295	.654**	1
	Sig. (2-sided)	0.0834477	0.205684	0.686131	1.07872e-08
	n	54	54	42	61	61
MRC-SS (0-60)	Spearman correlation coefficients	.316**	.367**	-.275*	.636**	.549**	1
	Sig. (2-sided)	0.00640714	0.00140214	0.038579	3.29785e-09	4.60289e-06
	n	73	73	57	70	61	83
Physical functioning (0-100)	Spearman correlation coefficients	0.186678	0.0549437	-0.0538433	0.279408	-0.0827928	0.099642	1
	Sig. (2-sided)	0.160582	0.684792	0.725376	0.0731325	0.626144	0.473454
	n	58	57	45	42	37	54	63
Role physical (0–100)	Spearman correlation coefficients	0.120757	-0.0581066	0.156531	-0.00130568	0.0458713	-0.0344895	.578**	1
	Sig. (2-sided)	0.375331	0.673472	0.316156	0.993536	0.790506	0.808212	1.05221e-06
	n	56	55	43	41	36	52	61	61
Bodily pain (0–100)	Spearman correlation coefficients	0.101233	-0.0723124	0.163735	0.131126	-0.0596166	-0.00361868	.505**	.428**	1
	Sig. (2-sided)	0.449572	0.59296	0.282495	0.407824	0.725964	0.979282	2.3996e-05	0.000581791
	n	58	57	45	42	37	54	63	61	63
General health (0–100)	Spearman correlation coefficients	0.139337	-0.0191748	-0.131786	0.025553	0.00372349	0.18834	.410**	.459**	.402**	1
	Sig. (2-sided)	0.305746	0.888449	0.39381	0.875629	0.983063	0.181181	0.00104215	0.000224228	0.00133701
	n	56	56	44	40	35	52	61	60	61	61
Vitality (0–100)	Spearman correlation coefficients	-0.122136	-0.210591	0.163732	0.0335591	0.0775129	-0.0498278	.369**	.504**	.430**	.597**	1
	Sig. (2-sided)	0.365427	0.119256	0.288237	0.834998	0.653186	0.723097	0.00316997	3.49166e-05	0.000488009	3.89303e-07
	n	57	56	44	41	36	53	62	61	62	61	62
Social functioning (0–100)	Spearman correlation coefficients	-0.0292803	-0.0191386	0.180679	-0.0778926	-0.0711941	-0.0195399	.287*	.312*	.338**	.488**	.463**	1
	Sig. (2-sided)	0.828824	0.888658	0.240526	0.628337	0.67989	0.88955	0.0237861	0.0145127	0.00719805	6.5697e-05	0.000148331
	n	57	56	44	41	36	53	62	61	62	61	62	62
Role emotional (0–100)	Spearman correlation coefficients	-0.178246	-0.0238737	0.103372	-0.105057	-0.105301	-0.0269265	.293*	.266*	.367**	.372**	.261*	0.219607	1
	Sig. (2-sided)	0.188731	0.862644	0.504296	0.507886	0.535085	0.849713	0.0218536	0.0396561	0.00366515	0.00375005	0.0438125	0.0918091
	n	56	55	44	42	37	52	61	60	61	59	60	60	61
Mental health (0–100)	Spearman correlation coefficients	-0.124052	-0.0953314	0.183095	-0.0236368	0.00979092	0.0705923	0.199281	0.124378	.291*	.387**	.572**	.600**	.398**	1
	Sig. (2-sided)	0.362343	0.488726	0.239907	0.884891	0.955484	0.618981	0.123628	0.343717	0.0228863	0.00224596	1.49931e-06	3.14577e-07	0.00177676
	n	56	55	43	40	35	52	61	60	61	60	61	61	59	61
Physical health (sum-score)	Spearman correlation coefficients	0.199125	-0.0875197	0.00883844	0.199008	-0.0930837	-0.00168682	.822**	.799**	.659**	.525**	.555**	.305*	0.108792	0.0803592	1
	Sig. (2-sided)	0.152877	0.533181	0.955699	0.224534	0.600554	0.990822	2.72142e-15	5.47256e-14	1.80804e-08	2.35102e-05	6.16867e-06	0.019811	0.416267	0.548742
	n	53	53	42	39	34	49	58	58	58	58	58	58	58	58	58
Mental health (sum-score)	Spearman correlation coefficients	-0.203363	-0.0521134	0.143853	-0.192282	-0.107918	-0.0105812	0.074226	0.0893399	0.255111	.444**	.473**	.623**	.722**	.810**	-0.0667518	1
	Sig. (2-sided)	0.144149	0.710938	0.363413	0.240909	0.543515	0.942476	0.579752	0.504825	0.053275	0.000473515	0.000176807	1.78885e-07	1.58646e-10	1.45293e-14	0.618586
	n	53	53	42	39	34	49	58	58	58	58	58	58	58	58	58	58
** p≤0.01; * p<0.05
